# Supplementary material for: Clinical outcomes and management of tibial plateau fractures in Ethiopia: A prospective cohort study
Source: PLoS One. 2025 May 23;20(5):e0323956. doi: 10.1371/journal.pone.0323956 (PMC12101707; doi:10.1371/journal.pone.0323956)
Supplement: S2 File — (XLSX) [file pone.0323956.s002.xlsx]

## Sheet: tibia
caseno	age	sex	presentation	definitivetreatmentinweeks	Mechanism	Typeofinjury	GastilloAnderson	proAntibiotics	antibioticsinhrs	Radclass	fibula	Definitivemanagement	Infection	dehiscence	SkinnecrosisBlisters	Nerveinjury	Compartmentsyndrome	DVT	Stiffness	Pain	WalkingCapacity	KneeExtension	RangeofMotion	Stability	Fscore	periodofimmobilization	periodofweightbearing
1	43	male	Greater than 6 hrs	1	Road traffic accident	Closed				5	1	External fixation	FALSE	FALSE	FALSE	TRUE	FALSE	FALSE	TRUE	Occasional 5	Walking outdoor 15 minutes– 1 hr. 2	Lack of extension >10* 2	At least 140* 6	Instability in Extension >10* 2	Fair 10-19	16	12
2	44	male	Greater than 6 hrs	3	Road traffic accident	Closed				4	0	ORIF	FALSE	FALSE	FALSE	FALSE	FALSE	FALSE	TRUE	Occasional 5	Walking outdoor 15 minutes– 1 hr. 2	Lack of extension >10* 2	At least 90* 4	Normal stability in Extension and 20* Flexion 6	Good 20-26	4	8
3	33	male	Greater than 6 hrs	1	bullet	open	3	1	18	6	0	External fixation	TRUE	FALSE	FALSE	FALSE	FALSE	FALSE	TRUE	Occasional 5	Walking outdoor 15 minutes– 1 hr. 2	Lack of extension >10* 2	At least 120* 5	Normal stability in Extension and 20* Flexion 6	Fair 10-19	14	7
4	60	female	Greater than 6 hrs	2	Motor bike accident	Closed				5	0	ORIF	FALSE	FALSE	FALSE	FALSE	FALSE	FALSE	TRUE	Constant pain after activity 1	Walking indoor only 1	Lack of extension >10* 2	At least 120* 5	Instability in Extension >10* 2	Fair 10-19	7	12
5	23	male	Greater than 6 hrs	3	Motor bike accident	Closed				6	0	ORIF	FALSE	FALSE	FALSE	FALSE	FALSE	FALSE	TRUE	Occasional 5	Walking outdoor more than one hour 4	Lack of extension <10* 4	At least 140* 6	Normal stability in Extension and 20* Flexion 6	Good 20-26	3	9
6	53	female	Greater than 6 hrs	1	falldown	Closed				5	0	External fixation	FALSE	FALSE	FALSE	TRUE	FALSE	FALSE	TRUE	Occasional 5	Walking outdoor more than one hour 4	Lack of extension >10* 2	At least 60* 2	Instability in Extension >10* 2	Fair 10-19	12	7
7	48	male	Greater than 6 hrs	1	Road traffic accident	open	3	1	90	6	0	External fixation	TRUE	FALSE	FALSE	FALSE	FALSE	FALSE	FALSE	Constant pain after activity 1	Walking outdoor more than one hour 4	Lack of extension >10* 2	At least 120* 5	Normal stability in Extension and 20* Flexion 6	Fair 10-19	13	7
8	40	male	Greater than 6 hrs	3	Motor bike accident	Closed				4	0	ORIF	FALSE	FALSE	FALSE	FALSE	FALSE	FALSE	FALSE	Occasional 5	Normal walking capacity for age 6	Lack of extension <10* 4	At least 140* 6	Normal stability in Extension and 20* Flexion 6	Excellent 27-30	4	8
9	70	female	Greater than 6 hrs	2	Motor bike accident	Closed				5	0	External fixation	FALSE	FALSE	FALSE	FALSE	FALSE	TRUE	TRUE	Constant pain after activity 1	Walking indoor only 1	Lack of extension >10* 2	At least 60* 2	Instability in Extension >10* 2	Poor <10	28	18
10	38	male	Greater than 6 hrs	1	bullet	open	3	1	122	4	0	External fixation	FALSE	FALSE	TRUE	TRUE	TRUE	FALSE	FALSE	Constant pain after activity 1	Walking outdoor 15 minutes– 1 hr. 2	Lack of extension >10* 2	At least 60* 2	Instability in Extension >10* 2	Poor <10	16	2
11	18	male	Greater than 6 hrs	2	bullet	open	3	1	300	6	0	External fixation	TRUE	FALSE	FALSE	TRUE	FALSE	FALSE	FALSE	Occasional 5	Walking outdoor more than one hour 4	Lack of extension >10* 2	At least 60* 2	Instability in Extension <10* 4	Fair 10-19	12	4
12	32	male	Greater than 6 hrs	2	Road traffic accident	Closed				5	0	ORIF	FALSE	FALSE	FALSE	FALSE	FALSE	FALSE	FALSE	Occasional 5	Walking outdoor more than one hour 4	Normal 6	At least 140* 6	Normal stability in Extension and 20* Flexion 6	Good 20-26	2	6
13	66	female	Unidentified	1	falldown	Closed				6	0	External fixation	FALSE	FALSE	FALSE	FALSE	FALSE	FALSE	TRUE	Constant pain after activity 1	Wheel chair or bed ridden 0	Lack of extension >10* 2	At least 60* 2	Instability in Extension >10* 2	Poor <10	12	6
14	21	male	Greater than 6 hrs	2	Motor bike accident	open	3		72	4	0	ORIF	FALSE	FALSE	FALSE	FALSE	FALSE	FALSE	FALSE	Occasional 5	Walking outdoor more than one hour 4	Lack of extension >10* 2	At least 140* 6	Normal stability in Extension and 20* Flexion 6	Good 20-26	2	4
15	40	male	Greater than 6 hrs	1	Road traffic accident	Closed				4	0	Closed with cast	FALSE	FALSE	FALSE	FALSE	FALSE	FALSE	TRUE	Occasional 5	Walking outdoor more than one hour 4	Lack of extension <10* 4	At least 90* 4	Normal stability in Extension and 20* Flexion 6	Poor <10	4	12
16	22	male	Greater than 6 hrs	1	bullet	open	3	1	34	5	0	External fixation	FALSE	FALSE	FALSE	TRUE	FALSE	FALSE	FALSE	Occasional 5	Walking outdoor more than one hour 4	Lack of extension >10* 2	At least 90* 4	Normal stability in Extension and 20* Flexion 6	Fair 10-19	12	8
17	36	male	Greater than 6 hrs	2	Road traffic accident	Closed				4	0	ORIF	FALSE	FALSE	FALSE	FALSE	FALSE	FALSE	TRUE	Occasional 5	Walking outdoor more than one hour 4	Normal 6	At least 140* 6	Normal stability in Extension and 20* Flexion 6	Excellent 27-30	2	6
18	44	male	Greater than 6 hrs	3	Road traffic accident	Closed				5	0	Closed with cast	FALSE	FALSE	FALSE	FALSE	TRUE	FALSE	FALSE	Occasional 5	Walking outdoor more than one hour 4	Lack of extension >10* 2	At least 140* 6	Instability in Extension >10* 2	Fair 10-19	12	24
19	30	male	Greater than 6 hrs	2	falldown	Closed				4	0	External fixation	FALSE	FALSE	FALSE	FALSE	FALSE	FALSE	FALSE	Occasional 5	Walking outdoor 15 minutes– 1 hr. 2	Lack of extension >10* 2	At least 60* 2	Normal stability in Extension and 20* Flexion 6	Fair 10-19	15	13
20	29	male	Greater than 6 hrs	2	Road traffic accident	Closed				6	0	ORIF	FALSE	FALSE	FALSE	FALSE	FALSE	FALSE	FALSE	Occasional 5	Normal walking capacity for age 6	Lack of extension >10* 2	At least 90* 4	Normal stability in Extension and 20* Flexion 6	Fair 10-19	2	4
21	43	female	Greater than 6 hrs	1	Road traffic accident	Closed				4	0	Closed with cast	FALSE	FALSE	FALSE	FALSE	FALSE	FALSE	TRUE	Constant pain after activity 1	Walking indoor only 1	Lack of extension >10* 2	At least 60* 2	Instability in Extension >10* 2	Poor <10	7	9
22	26	male	Greater than 6 hrs	2	falldown	Closed				5	0	Closed with cast	FALSE	FALSE	FALSE	FALSE	FALSE	FALSE	TRUE	Occasional 5	Walking outdoor 15 minutes– 1 hr. 2	Normal 6	At least <30* 0	Abnormal instability in 20* Flexion 5	Fair 10-19	6	12
23	19	female	Greater than 6 hrs	1	Motor bike accident	open	3	1	37	5	0	ORIF	FALSE	FALSE	FALSE	FALSE	FALSE	FALSE	FALSE	Occasional 5	Walking outdoor more than one hour 4	Lack of extension <10* 4	At least 140* 6	Normal stability in Extension and 20* Flexion 6	Good 20-26	4	4
24	21	male	Greater than 6 hrs	1	bullet	open	3	1	6	4	0	External fixation	FALSE	FALSE	FALSE	FALSE	FALSE	FALSE	TRUE	Occasional 5	Walking outdoor more than one hour 4	Lack of extension >10* 2	At least 90* 4	Instability in Extension <10* 4	Fair 10-19	10	3
25	28	male	Greater than 6 hrs	3	Road traffic accident	Closed				4	0	External fixation	FALSE	FALSE	FALSE	FALSE	FALSE	FALSE	TRUE	Occasional 5	Walking outdoor more than one hour 4	Lack of extension <10* 4	At least 60* 2	Normal stability in Extension and 20* Flexion 6	Good 20-26	7	6
26	40	female	Unidentified	1	falldown	Closed				6	0	External fixation	FALSE	FALSE	FALSE	FALSE	FALSE	FALSE	TRUE	Occasional 5	Walking outdoor 15 minutes– 1 hr. 2	Lack of extension >10* 2	At least 90* 4	Instability in Extension >10* 2	Fair 10-19	12	4
27	51	female	Greater than 6 hrs	1	falldown	Closed				6	0	External fixation	FALSE	FALSE	FALSE	FALSE	FALSE	FALSE	TRUE	Occasional 5	Walking outdoor 15 minutes– 1 hr. 2	Lack of extension >10* 2	At least 60* 2	Instability in Extension <10* 4	Fair 10-19	10	6
28	34	male	Greater than 6 hrs	3	Road traffic accident	Closed				4	0	ORIF	FALSE	FALSE	TRUE	FALSE	FALSE	FALSE	TRUE	Occasional 5	Walking outdoor more than one hour 4	Lack of extension <10* 4	At least 140* 6	Normal stability in Extension and 20* Flexion 6	Good 20-26	5	4
29	40	female	Greater than 6 hrs	2	Motor bike accident	Closed				4	0	Closed with cast	FALSE	FALSE	FALSE	FALSE	FALSE	FALSE	TRUE	Constant pain after activity 1	Walking outdoor 15 minutes– 1 hr. 2	Lack of extension >10* 2	At least <30* 0	Instability in Extension >10* 2	Poor <10	12	8
30	48	male	Greater than 6 hrs	1	Road traffic accident	Closed				4	0	External fixation	TRUE	FALSE	FALSE	FALSE	FALSE	FALSE	TRUE	Constant pain after activity 1	Walking indoor only 1	Lack of extension >10* 2	At least 60* 2	Instability in Extension >10* 2	Poor <10	20	23
31	38	male	Unidentified	2	Motor bike accident	open	3	1	80	5	0	External fixation	TRUE	FALSE	FALSE	FALSE	FALSE	FALSE	TRUE	Constant pain after activity 1	Walking indoor only 1	Lack of extension >10* 2	At least 60* 2	Instability in Extension <10* 4	Fair 10-19	13	16
32	31	male	Greater than 6 hrs	3	Motor bike accident	Closed				4	0	ORIF	TRUE	TRUE	FALSE	FALSE	FALSE	FALSE	FALSE	Occasional 5	Walking outdoor more than one hour 4	Lack of extension >10* 2	At least 90* 4	Instability in Extension <10* 4	Fair 10-19	4	6
33	67	male	Less than 6hrs	1	falldown	Closed				6	0	External fixation	TRUE	FALSE	FALSE	FALSE	FALSE	FALSE	TRUE	Constant pain after activity 1	Walking indoor only 1	Lack of extension >10* 2	At least <30* 0	Instability in Extension >10* 2	Poor <10	24	20
34	30	male	Greater than 6 hrs	2	bullet	open	3	1	500	5	0	External fixation	TRUE	FALSE	FALSE	TRUE	FALSE	FALSE	TRUE	Occasional 5	Walking indoor only 1	Lack of extension >10* 2	At least 60* 2	Instability in Extension <10* 4	Fair 10-19	18	20
35	47	male	Greater than 6 hrs	1	Road traffic accident	Closed				1	0	Closed with cast	FALSE	FALSE	FALSE	FALSE	FALSE	FALSE	TRUE	Occasional 5	Walking outdoor 15 minutes– 1 hr. 2	Lack of extension <10* 4	At least 60* 2	Normal stability in Extension and 20* Flexion 6	Fair 10-19	12	12
36	60	female	Greater than 6 hrs	2	falldown	Closed				2	0	ORIF	FALSE	FALSE	FALSE	FALSE	FALSE	FALSE	FALSE	Occasional 5	Walking outdoor more than one hour 4	Lack of extension <10* 4	At least 120* 5	Normal stability in Extension and 20* Flexion 6	Good 20-26	2	4
37	44	male	Greater than 6 hrs	2	Road traffic accident	Closed				3	0	ORIF	FALSE	FALSE	FALSE	FALSE	FALSE	FALSE	FALSE	Occasional 5	Walking outdoor more than one hour 4	Lack of extension <10* 4	At least 120* 5	Normal stability in Extension and 20* Flexion 6	Excellent 27-30	2	4
38	42	male	Greater than 6 hrs	3	Road traffic accident	Closed				3	0	ORIF	FALSE	FALSE	FALSE	FALSE	FALSE	FALSE	FALSE	Occasional 5	Walking outdoor more than one hour 4	Normal 6	At least 140* 6	Normal stability in Extension and 20* Flexion 6	Excellent 27-30	4	4
39	50	male	Greater than 6 hrs	2	Road traffic accident	Closed				3	0	ORIF	FALSE	FALSE	FALSE	FALSE	FALSE	FALSE	FALSE	None 6	Normal walking capacity for age 6	Lack of extension <10* 4	At least 140* 6	Normal stability in Extension and 20* Flexion 6	Excellent 27-30	3	4
40	38	female	Greater than 6 hrs	2	Motor bike accident	open	1	1	43	2	0	ORIF	FALSE	FALSE	FALSE	FALSE	FALSE	FALSE	FALSE	Occasional 5	Walking outdoor more than one hour 4	Lack of extension <10* 4	At least 120* 5	Instability in Extension <10* 4	Good 20-26	2	4
41	42	male	Greater than 6 hrs	1	Road traffic accident	Closed				1	0	Closed with cast	FALSE	FALSE	FALSE	FALSE	FALSE	FALSE	TRUE	Occasional 5	Walking outdoor more than one hour 4	Lack of extension >10* 2	At least 90* 4	Instability in Extension <10* 4	Fair 10-19	14	12
42	54	male	Greater than 6 hrs	1	falldown	Closed				3	0	Closed with cast	FALSE	FALSE	FALSE	TRUE	FALSE	FALSE	TRUE	Occasional 5	Walking outdoor 15 minutes– 1 hr. 2	Lack of extension >10* 2	At least 90* 4	Instability in Extension <10* 4	Fair 10-19	20	16
43	66	male	Greater than 6 hrs	1	falldown	Closed				2	0	Closed with cast	FALSE	FALSE	FALSE	FALSE	FALSE	TRUE	TRUE	Constant pain after activity 1	Walking outdoor 15 minutes– 1 hr. 2	Lack of extension >10* 2	At least 90* 4	Instability in Extension <10* 4	Fair 10-19	20	16
44	50	male	Greater than 6 hrs	2	Road traffic accident	Closed				1	0	ORIF	FALSE	FALSE	TRUE	FALSE	FALSE	FALSE	FALSE	Occasional 5	Walking outdoor more than one hour 4	Lack of extension <10* 4	At least 90* 4	Instability in Extension <10* 4	Good 20-26	2	4
45	44	male	Greater than 6 hrs	1	Road traffic accident	open	2	1	12	2	0	ORIF	FALSE	FALSE	FALSE	FALSE	FALSE	FALSE	FALSE	None 6	Normal walking capacity for age 6	Normal 6	At least 90* 4	Normal stability in Extension and 20* Flexion 6	Excellent 27-30	1	4
46	53	male	Greater than 6 hrs	1	Road traffic accident	Closed				1	0	Closed with cast	FALSE	FALSE	FALSE	FALSE	FALSE	FALSE	TRUE	Constant pain after activity 1	Walking outdoor more than one hour 4	Lack of extension <10* 4	At least 90* 4	Instability in Extension <10* 4	Fair 10-19	10	8
47	70	male	Greater than 6 hrs	1	falldown	Closed				2	0	Closed with cast	FALSE	FALSE	FALSE	FALSE	FALSE	FALSE	TRUE	Constant pain after activity 1	Walking indoor only 1	Lack of extension >10* 2	At least 60* 2	Instability in Extension >10* 2	Poor <10	16	13
48	40	male	Greater than 6 hrs	2	Road traffic accident	Closed				1	0	ORIF	FALSE	FALSE	FALSE	FALSE	FALSE	FALSE	FALSE	Occasional 5	Walking outdoor more than one hour 4	Normal 6	At least 120* 5	Normal stability in Extension and 20* Flexion 6	Excellent 27-30	2	4
49	33	male	Greater than 6 hrs	2	bullet	open	3	1	334	3	0	External fixation	TRUE	FALSE	FALSE	TRUE	TRUE	FALSE	TRUE	Constant pain after activity 1	Walking outdoor 15 minutes– 1 hr. 2	Lack of extension >10* 2	At least 90* 4	Instability in Extension >10* 2	Fair 10-19	16	12
50	43	female	Greater than 6 hrs	1	bullet	open	2	1	90	1	0	External fixation	TRUE	FALSE	FALSE	FALSE	FALSE	FALSE	TRUE	Occasional 5	Walking outdoor more than one hour 4	Lack of extension >10* 2	At least 120* 5	Instability in Extension <10* 4	Fair 10-19	12	10
51	32	male	Greater than 6 hrs	1	Road traffic accident	Closed				1	0	ORIF	FALSE	FALSE	FALSE	FALSE	FALSE	FALSE	FALSE	Occasional 5	Walking outdoor more than one hour 4	Lack of extension <10* 4	At least 140* 6	Normal stability in Extension and 20* Flexion 6	Good 20-26	2	4
52	52	male	Greater than 6 hrs	2	bullet	open	1	1	67	1	0	ORIF	FALSE	FALSE	FALSE	TRUE	FALSE	FALSE	FALSE	Occasional 5	Walking outdoor more than one hour 4	Lack of extension <10* 4	At least 90* 4	Normal stability in Extension and 20* Flexion 6	Good 20-26	3	6
53	64	female	Greater than 6 hrs	1	falldown	Closed				2	0	Closed with cast	FALSE	FALSE	FALSE	FALSE	FALSE	FALSE	TRUE	Constant pain after activity 1	Walking outdoor 15 minutes– 1 hr. 2	Lack of extension >10* 2	At least 60* 2	Instability in Extension <10* 4	Fair 10-19	14	12
54	78	male	Greater than 6 hrs	2	falldown	Closed				2	0	Closed with cast	FALSE	FALSE	FALSE	FALSE	FALSE	TRUE	TRUE	Constant pain after activity 1	Walking outdoor 15 minutes– 1 hr. 2	Lack of extension >10* 2	At least 60* 2	Instability in Extension >10* 2	Poor <10	22	16
55	60	male	Greater than 6 hrs	2	falldown	Closed				2	0	Closed with cast	FALSE	FALSE	FALSE	FALSE	FALSE	FALSE	TRUE	Occasional 5	Walking outdoor 15 minutes– 1 hr. 2	Lack of extension >10* 2	At least 90* 4	Instability in Extension <10* 4	Fair 10-19	15	12
56	43	male	Greater than 6 hrs	2	Road traffic accident	Closed				2	0	ORIF	FALSE	FALSE	FALSE	FALSE	FALSE	FALSE	FALSE	Occasional 5	Walking outdoor more than one hour 4	Lack of extension <10* 4	At least 90* 4	Normal stability in Extension and 20* Flexion 6	Good 20-26	3	5
57	29	male	Greater than 6 hrs	1	bullet	open	3	1	34	1	1	External fixation	TRUE	FALSE	FALSE	TRUE	TRUE	FALSE	TRUE	Constant pain after activity 1	Walking outdoor 15 minutes– 1 hr. 2	Lack of extension <10* 4	At least 90* 4	Instability in Extension <10* 4	Fair 10-19	14	12
58	54	female	Greater than 6 hrs	1	Motor bike accident	Closed				1	0	External fixation	FALSE	FALSE	FALSE	FALSE	FALSE	FALSE	FALSE	Occasional 5	Walking outdoor 15 minutes– 1 hr. 2	Lack of extension <10* 4	At least 120* 5	Instability in Extension <10* 4	Fair 10-19	13	12
59	66	male	Greater than 6 hrs	1	Road traffic accident	Closed				2	0	Closed with cast	FALSE	FALSE	FALSE	FALSE	FALSE	FALSE	TRUE	Occasional 5	Walking outdoor more than one hour 4	Lack of extension <10* 4	At least 90* 4	Instability in Extension <10* 4	Fair 10-19	10	9
60	44	male	Greater than 6 hrs	2	Motor bike accident	Closed				1	0	ORIF	FALSE	FALSE	FALSE	FALSE	FALSE	FALSE	TRUE	Occasional 5	Normal walking capacity for age 6	Lack of extension <10* 4	At least 120* 5	Normal stability in Extension and 20* Flexion 6	Excellent 27-30	2	5
61	40	male	Greater than 6 hrs	2	Motor bike accident	Closed				2	0	ORIF	FALSE	FALSE	FALSE	FALSE	FALSE	FALSE	FALSE	Occasional 5	Walking outdoor more than one hour 4	Normal 6	At least 120* 5	Abnormal instability in 20* Flexion 5	Good 20-26	3	4
62	50	male	Greater than 6 hrs	2	Road traffic accident	Closed				1	0	Closed with cast	FALSE	FALSE	FALSE	FALSE	FALSE	FALSE	TRUE	Occasional 5	Walking outdoor 15 minutes– 1 hr. 2	Lack of extension >10* 2	At least 120* 5	Instability in Extension <10* 4	Fair 10-19	7	7
67	43	male	Greater than 6 hrs	3	Motor bike accident	Closed				1	0	ORIF	FALSE	TRUE	FALSE	FALSE	FALSE	FALSE	TRUE	Occasional 5	Walking outdoor more than one hour 4	Lack of extension <10* 4	At least 120* 5	Instability in Extension <10* 4	Good 20-26	6	6
64	47	female	Greater than 6 hrs	1	falldown	Closed				1	0	ORIF	FALSE	FALSE	FALSE	FALSE	FALSE	FALSE	FALSE	Occasional 5	Walking outdoor more than one hour 4	Normal 6	At least 140* 6	Normal stability in Extension and 20* Flexion 6	Excellent 27-30	2	4
65	45	female	Greater than 6 hrs	1	falldown	Closed				2	0	Closed with cast	FALSE	FALSE	FALSE	FALSE	FALSE	FALSE	FALSE	Occasional 5	Walking outdoor more than one hour 4	Lack of extension <10* 4	At least 120* 5	Normal stability in Extension and 20* Flexion 6	Good 20-26	8	4
66	51	male	Unidentified	2	Road traffic accident	Closed				3	0	ORIF	FALSE	FALSE	FALSE	FALSE	FALSE	FALSE	TRUE	Occasional 5	Walking outdoor more than one hour 4	Lack of extension <10* 4	At least 140* 6	Normal stability in Extension and 20* Flexion 6	Good 20-26	10	6
67	34	male	Greater than 6 hrs	1	bullet	open	3	1	23	3	1	External fixation	TRUE	FALSE	FALSE	FALSE	FALSE	FALSE	TRUE	Occasional 5	Walking outdoor more than one hour 4	Lack of extension <10* 4	At least 90* 4	Instability in Extension <10* 4	Fair 10-19	18	16
68	46	female	Unidentified	1	falldown	Closed				3	0	External fixation	FALSE	FALSE	FALSE	FALSE	FALSE	FALSE	TRUE	Occasional 5	Walking outdoor 15 minutes– 1 hr. 2	Lack of extension >10* 2	At least 90* 4	Instability in Extension <10* 4	Fair 10-19	14	12
69	23	male	Greater than 6 hrs	2	bullet	open	1	1	433	1	0	External fixation	TRUE	FALSE	FALSE	FALSE	FALSE	FALSE	TRUE	Occasional 5	Walking outdoor 15 minutes– 1 hr. 2	Lack of extension >10* 2	At least 90* 4	Instability in Extension >10* 2	Fair 10-19	22	20
70	46	female	Greater than 6 hrs	1	falldown	Closed				2	0	Closed with cast	FALSE	FALSE	FALSE	FALSE	FALSE	FALSE	TRUE	Occasional 5	Walking outdoor more than one hour 4	Lack of extension >10* 2	At least 90* 4	Instability in Extension <10* 4	Fair 10-19	13	12
71	55	female	Greater than 6 hrs	1	falldown	Closed				1	0	Closed with cast	FALSE	FALSE	FALSE	FALSE	FALSE	FALSE	TRUE	Occasional 5	Walking outdoor more than one hour 4	Lack of extension >10* 2	At least 90* 4	Normal stability in Extension and 20* Flexion 6	Fair 10-19	14	12
72	44	male	Unidentified	1	Road traffic accident	open	2	1	46	1	0	External fixation	FALSE	FALSE	FALSE	FALSE	FALSE	FALSE	TRUE	Occasional 5	Walking outdoor more than one hour 4	Lack of extension <10* 4	At least 120* 5	Normal stability in Extension and 20* Flexion 6	Good 20-26	12	4
73	32	female	Less than 6hrs	1	bullet	open	1	1	6	2	0	ORIF	FALSE	FALSE	FALSE	FALSE	FALSE	FALSE	FALSE	None 6	Normal walking capacity for age 6	Normal 6	At least 140* 6	Normal stability in Extension and 20* Flexion 6	Excellent 27-30	1	4
74	33	male	Greater than 6 hrs	1	Motor bike accident	open	1	1	12	1	1	ORIF	FALSE	FALSE	FALSE	FALSE	FALSE	FALSE	FALSE	None 6	Walking outdoor more than one hour 4	Normal 6	At least 140* 6	Normal stability in Extension and 20* Flexion 6	Excellent 27-30	1	4
75	49	female	Less than 6hrs	1	Road traffic accident	Closed				2	0	ORIF	FALSE	FALSE	FALSE	FALSE	FALSE	FALSE	TRUE	Occasional 5	Walking outdoor 15 minutes– 1 hr. 2	Lack of extension >10* 2	At least 90* 4	Instability in Extension <10* 4	Fair 10-19	4	8
76	21	male	Greater than 6 hrs	1	bullet	open	3	1	43	2	1	External fixation	TRUE	FALSE	FALSE	TRUE	FALSE	FALSE	TRUE	Occasional 5	Walking outdoor 15 minutes– 1 hr. 2	Lack of extension >10* 2	At least 90* 4	Instability in Extension >10* 2	Fair 10-19	9	4
77	42	male	Greater than 6 hrs	1	Road traffic accident	Closed				1	0	ORIF	FALSE	FALSE	FALSE	FALSE	FALSE	FALSE	FALSE	None 6	Normal walking capacity for age 6	Normal 6	At least 140* 6	Normal stability in Extension and 20* Flexion 6	Excellent 27-30	2	5
78	56	female	Greater than 6 hrs	2	falldown	Closed				3	0	ORIF	FALSE	FALSE	FALSE	FALSE	FALSE	FALSE	FALSE	Occasional 5	Walking outdoor more than one hour 4	Lack of extension <10* 4	At least 140* 6	Normal stability in Extension and 20* Flexion 6	Good 20-26	2	4
79	44	male	Greater than 6 hrs	2	Road traffic accident	Closed				2	0	ORIF	FALSE	FALSE	FALSE	FALSE	FALSE	FALSE	FALSE	None 6	Walking outdoor more than one hour 4	Normal 6	At least 140* 6	Normal stability in Extension and 20* Flexion 6	Excellent 27-30	2	4
80	41	female	Greater than 6 hrs	2	falldown	Closed				2	0	ORIF	FALSE	FALSE	FALSE	FALSE	FALSE	FALSE	FALSE	None 6	Normal walking capacity for age 6	Normal 6	At least 140* 6	Normal stability in Extension and 20* Flexion 6	Excellent 27-30	2	4
81	38	male	Greater than 6 hrs	1	Road traffic accident	Closed				1	0	External fixation	FALSE	FALSE	FALSE	FALSE	TRUE	FALSE	TRUE	Constant pain after activity 1	Walking outdoor more than one hour 4	Lack of extension <10* 4	At least 90* 4	Instability in Extension <10* 4	Fair 10-19	12	4
82	45	male	Greater than 6 hrs	2	Road traffic accident	open	1	1	4	1	0	ORIF	FALSE	FALSE	FALSE	FALSE	FALSE	FALSE	FALSE	None 6	Walking outdoor more than one hour 4	Lack of extension <10* 4	At least 140* 6	Instability in Extension <10* 4	Good 20-26	2	5
83	57	male	Greater than 6 hrs	1	falldown	Closed				2	0	Closed with cast	FALSE	FALSE	FALSE	FALSE	FALSE	TRUE	TRUE	None 6	Walking outdoor 15 minutes– 1 hr. 2	Lack of extension <10* 4	At least 90* 4	Instability in Extension <10* 4	Fair 10-19	15	13
84	39	female	Greater than 6 hrs	2	Road traffic accident	Closed				3	0	ORIF	FALSE	FALSE	FALSE	FALSE	FALSE	FALSE	FALSE	Occasional 5	Walking outdoor more than one hour 4	Lack of extension <10* 4	At least 120* 5	Normal stability in Extension and 20* Flexion 6	Excellent 27-30	3	6
85	60	male	Greater than 6 hrs	1	Road traffic accident	Closed				1	0	Closed with cast	FALSE	FALSE	FALSE	FALSE	FALSE	FALSE	TRUE	Occasional 5	Walking outdoor 15 minutes– 1 hr. 2	Lack of extension >10* 2	At least 90* 4	Instability in Extension <10* 4	Fair 10-19	13	12
86	47	female	Greater than 6 hrs	2	Road traffic accident	Closed				2	0	Closed with cast	FALSE	FALSE	FALSE	FALSE	FALSE	FALSE	TRUE	Occasional 5	Walking outdoor 15 minutes– 1 hr. 2	Lack of extension >10* 2	At least 90* 4	Instability in Extension <10* 4	Fair 10-19	12	6
87	34	male	Greater than 6 hrs	2	Motor bike accident	Closed				2	0	Closed with cast	FALSE	FALSE	FALSE	FALSE	FALSE	FALSE	FALSE	Occasional 5	Walking outdoor more than one hour 4	Lack of extension <10* 4	At least 90* 4	Normal stability in Extension and 20* Flexion 6	Good 20-26	8	5
88	48	male	Greater than 6 hrs	2	Road traffic accident	Closed				3	0	ORIF	FALSE	FALSE	FALSE	FALSE	FALSE	FALSE	FALSE	Occasional 5	Walking outdoor more than one hour 4	Lack of extension <10* 4	At least 120* 5	Normal stability in Extension and 20* Flexion 6	Good 20-26	3	5
89	24	male	Greater than 6 hrs	1	bullet	open	3	1	43	3	0	External fixation	TRUE	FALSE	FALSE	FALSE	FALSE	FALSE	TRUE	Occasional 5	Walking outdoor 15 minutes– 1 hr. 2	Lack of extension <10* 4	At least 90* 4	Instability in Extension <10* 4	Fair 10-19	12	4
90	44	male	Greater than 6 hrs	2	Motor bike accident	Closed				3	0	ORIF	FALSE	FALSE	FALSE	FALSE	FALSE	FALSE	FALSE	None 6	Walking outdoor more than one hour 4	Normal 6	At least 140* 6	Normal stability in Extension and 20* Flexion 6	Excellent 27-30	3	4
91	57	female	Greater than 6 hrs	1	falldown	Closed				2	0	Closed with cast	FALSE	FALSE	FALSE	FALSE	FALSE	FALSE	TRUE	Occasional 5	Walking outdoor 15 minutes– 1 hr. 2	Lack of extension <10* 4	At least 60* 2	Instability in Extension <10* 4	Fair 10-19	14	12
92	44	male	Unidentified	2	falldown	Closed				2	0	ORIF	FALSE	FALSE	FALSE	FALSE	FALSE	FALSE	FALSE	None 6	Normal walking capacity for age 6	Lack of extension <10* 4	At least 140* 6	Normal stability in Extension and 20* Flexion 6	Excellent 27-30	2	3
93	41	female	Greater than 6 hrs	1	Road traffic accident	Closed				1	0	ORIF	FALSE	FALSE	FALSE	FALSE	FALSE	FALSE	FALSE	None 6	Walking outdoor more than one hour 4	Normal 6	At least 140* 6	Normal stability in Extension and 20* Flexion 6	Excellent 27-30	1	4
94	18	male	Greater than 6 hrs	1	Motor bike accident	Closed				1	0	Closed with cast	FALSE	FALSE	FALSE	FALSE	FALSE	FALSE	FALSE	None 6	Walking outdoor more than one hour 4	Lack of extension <10* 4	At least 120* 5	Normal stability in Extension and 20* Flexion 6	Good 20-26	4	4
95	27	male	Greater than 6 hrs	2	Road traffic accident	Closed				1	0	ORIF	FALSE	FALSE	FALSE	FALSE	FALSE	FALSE	FALSE	None 6	Normal walking capacity for age 6	Lack of extension <10* 4	At least 140* 6	Normal stability in Extension and 20* Flexion 6	Excellent 27-30	2	4
96	36	male	Greater than 6 hrs	2	Road traffic accident	Closed				1	0	ORIF	FALSE	FALSE	FALSE	FALSE	FALSE	FALSE	FALSE	None 6	Normal walking capacity for age 6	Lack of extension <10* 4	At least 140* 6	Normal stability in Extension and 20* Flexion 6	Excellent 27-30	2	4
97	49	female	Greater than 6 hrs	1	falldown	Closed				2	0	Closed with cast	FALSE	FALSE	FALSE	FALSE	FALSE	FALSE	TRUE	Occasional 5	Walking outdoor 15 minutes– 1 hr. 2	Lack of extension <10* 4	At least 140* 6	Instability in Extension >10* 2	Fair 10-19	14	7
98	48	male	Greater than 6 hrs	2	Road traffic accident	Closed				3	0	ORIF	FALSE	FALSE	FALSE	FALSE	FALSE	FALSE	TRUE	Occasional 5	Walking outdoor more than one hour 4	Lack of extension <10* 4	At least 120* 5	Instability in Extension <10* 4	Good 20-26	4	7
99	60	female	Unidentified	1	falldown	Closed				2	0	Closed with cast	FALSE	FALSE	FALSE	FALSE	FALSE	TRUE	TRUE	Occasional 5	Walking outdoor 15 minutes– 1 hr. 2	Lack of extension <10* 4	At least 60* 2	Instability in Extension <10* 4	Fair 10-19	13	7
100	44	male	Greater than 6 hrs	2	Motor bike accident	Closed				2	0	ORIF	FALSE	FALSE	FALSE	FALSE	FALSE	FALSE	FALSE	None 6	Walking outdoor more than one hour 4	Normal 6	At least 140* 6	Normal stability in Extension and 20* Flexion 6	Excellent 27-30	2	4
101	34	male	Greater than 6 hrs	2	Road traffic accident	Closed				1	1	ORIF	FALSE	FALSE	FALSE	FALSE	FALSE	FALSE	FALSE	None 6	Normal walking capacity for age 6	Lack of extension <10* 4	At least 140* 6	Normal stability in Extension and 20* Flexion 6	Excellent 27-30	2	4
102	64	male	Greater than 6 hrs	1	Road traffic accident	Closed				2	0	Closed with cast	FALSE	FALSE	FALSE	FALSE	FALSE	FALSE	TRUE	Occasional 5	Walking outdoor 15 minutes– 1 hr. 2	Lack of extension >10* 2	At least 90* 4	Instability in Extension <10* 4	Fair 10-19	12	8
103	43	male	Greater than 6 hrs	1	Road traffic accident	open	3	1	104	3	0	External fixation	TRUE	FALSE	FALSE	FALSE	FALSE	FALSE	TRUE	Occasional 5	Walking outdoor 15 minutes– 1 hr. 2	Lack of extension >10* 2	At least 90* 4	Instability in Extension <10* 4	Fair 10-19	13	12
104	55	female	Greater than 6 hrs	1	Motor bike accident	Closed				2	0	ORIF	FALSE	FALSE	FALSE	FALSE	FALSE	FALSE	FALSE	None 6	Walking outdoor more than one hour 4	Normal 6	At least 140* 6	Normal stability in Extension and 20* Flexion 6	Excellent 27-30	1	3
104	57	male	Unidentified	2	falldown	Closed				2	0	Closed with cast	FALSE	FALSE	FALSE	FALSE	FALSE	FALSE	TRUE	Occasional 5	Walking outdoor 15 minutes– 1 hr. 2	Lack of extension >10* 2	At least 90* 4	Instability in Extension >10* 2	Fair 10-19	9	8
105	44	male	Greater than 6 hrs	1	Road traffic accident	Closed				3	0	External fixation	FALSE	FALSE	FALSE	FALSE	FALSE	FALSE	TRUE	Occasional 5	Walking outdoor more than one hour 4	Lack of extension >10* 2	At least 90* 4	Instability in Extension >10* 2	Fair 10-19	12	6
107	42	male	Greater than 6 hrs	1	Road traffic accident	Closed				3	0	Closed with cast	FALSE	FALSE	FALSE	FALSE	FALSE	FALSE	FALSE	Occasional 5	Walking outdoor 15 minutes– 1 hr. 2	Lack of extension <10* 4	At least 90* 4	Instability in Extension <10* 4	Fair 10-19	6	4
108	50	female	Greater than 6 hrs	2	Motor bike accident	Closed				2	0	ORIF	FALSE	FALSE	FALSE	FALSE	FALSE	FALSE	FALSE	Occasional 5	Walking outdoor more than one hour 4	Lack of extension <10* 4	At least 120* 5	Normal stability in Extension and 20* Flexion 6	Good 20-26	2	3
109	68	male	Unidentified	1	falldown	Closed				1	0	Closed with cast	FALSE	FALSE	FALSE	FALSE	FALSE	FALSE	FALSE	Occasional 5	Walking outdoor more than one hour 4	Lack of extension <10* 4	At least 120* 5	Normal stability in Extension and 20* Flexion 6	Excellent 27-30	8	4
110	33	male	Greater than 6 hrs	2	bullet	open	3	1	233	3	0	External fixation	TRUE	FALSE	FALSE	FALSE	FALSE	FALSE	TRUE	Occasional 5	Walking outdoor 15 minutes– 1 hr. 2	Lack of extension <10* 4	At least 90* 4	Instability in Extension <10* 4	Fair 10-19	12	4
111	24	male	Greater than 6 hrs	2	bullet	open	1	1	3	1	0	ORIF	FALSE	FALSE	FALSE	FALSE	FALSE	FALSE	FALSE	None 6	Normal walking capacity for age 6	Lack of extension <10* 4	At least 140* 6	Normal stability in Extension and 20* Flexion 6	Excellent 27-30	2	3
112	54	male	Greater than 6 hrs	1	Road traffic accident	Closed				2	0	Closed with cast	FALSE	FALSE	FALSE	FALSE	FALSE	FALSE	TRUE	Occasional 5	Walking outdoor more than one hour 4	Lack of extension >10* 2	At least 90* 4	Instability in Extension <10* 4	Fair 10-19	12	4
113	32	male	Greater than 6 hrs	2	Road traffic accident	Closed				3	0	External fixation	FALSE	FALSE	FALSE	FALSE	TRUE	FALSE	TRUE	Constant pain after activity 1	Walking outdoor 15 minutes– 1 hr. 2	Lack of extension <10* 4	At least 120* 5	Instability in Extension <10* 4	Fair 10-19	14	12
114	49	male	Greater than 6 hrs	2	Road traffic accident	Closed				3	0	Closed with cast	FALSE	FALSE	FALSE	FALSE	FALSE	FALSE	TRUE	Occasional 5	Walking outdoor 15 minutes– 1 hr. 2	Lack of extension <10* 4	At least 90* 4	Instability in Extension <10* 4	Fair 10-19	9	8
115	56	female	Unidentified	1	bullet	open	2	0		3	1	External fixation	TRUE	FALSE	FALSE	TRUE	FALSE	FALSE	TRUE	Constant pain after activity 1	Walking indoor only 1	Lack of extension >10* 2	At least 60* 2	Instability in Extension >10* 2	Poor <10	8	3
116	30	male	Greater than 6 hrs	2	Road traffic accident	Closed				1	0	ORIF	FALSE	FALSE	FALSE	FALSE	FALSE	FALSE	FALSE	None 6	Normal walking capacity for age 6	Normal 6	At least 120* 5	Normal stability in Extension and 20* Flexion 6	Excellent 27-30	2	4
117	67	male	Unidentified	2	falldown	Closed				2	0	Closed with cast	FALSE	FALSE	FALSE	FALSE	FALSE	TRUE	TRUE	Constant pain after activity 1	Walking outdoor 15 minutes– 1 hr. 2	Lack of extension >10* 2	At least 60* 2	Instability in Extension >10* 2	Poor <10	12	8
43	54	male	Greater than 6 hrs	3	Road traffic accident	Closed				2	0	ORIF	FALSE	TRUE	TRUE	FALSE	FALSE	FALSE	TRUE	Occasional 5	Walking outdoor 15 minutes– 1 hr. 2	Lack of extension >10* 2	At least 90* 4	Normal stability in Extension and 20* Flexion 6	Fair 10-19	8	6
119	47	female	Greater than 6 hrs	3	Road traffic accident	Closed				1	0	Closed with cast	FALSE	FALSE	FALSE	FALSE	FALSE	FALSE	FALSE	Occasional 5	Walking outdoor more than one hour 4	Lack of extension <10* 4	At least 120* 5	Normal stability in Extension and 20* Flexion 6	Good 20-26	4	4
120	59	male	Greater than 6 hrs	1	Road traffic accident	Closed				1	0	Closed with cast	FALSE	FALSE	FALSE	FALSE	FALSE	FALSE	FALSE	Occasional 5	Walking outdoor more than one hour 4	Lack of extension <10* 4	At least 120* 5	Instability in Extension <10* 4	Excellent 27-30	7	6
121	46	male	Greater than 6 hrs	1	Road traffic accident	Closed				1	0	Closed with cast	FALSE	FALSE	FALSE	FALSE	FALSE	FALSE	TRUE	Occasional 5	Walking outdoor 15 minutes– 1 hr. 2	Lack of extension <10* 4	At least 90* 4	Normal stability in Extension and 20* Flexion 6	Fair 10-19	10	5
122	67	male	Greater than 6 hrs	1	Motor bike accident	Closed				3	0	Closed with cast	FALSE	FALSE	FALSE	FALSE	FALSE	TRUE	TRUE	Constant pain after activity 1	Walking outdoor 15 minutes– 1 hr. 2	Lack of extension >10* 2	At least 90* 4	Instability in Extension <10* 4	Fair 10-19	12	8
123	43	male	Greater than 6 hrs	1	falldown	Closed				3	0	External fixation	FALSE	FALSE	FALSE	FALSE	FALSE	FALSE	TRUE	Occasional 5	Walking outdoor more than one hour 4	Lack of extension <10* 4	At least 90* 4	Instability in Extension <10* 4	Good 20-26	8	4
124	55	male	Greater than 6 hrs	3	Road traffic accident	Closed				2	0	ORIF	FALSE	FALSE	FALSE	FALSE	FALSE	FALSE	FALSE	Occasional 5	Walking outdoor 15 minutes– 1 hr. 2	Lack of extension <10* 4	At least 140* 6	Normal stability in Extension and 20* Flexion 6	Good 20-26	3	5
125	50	male	Greater than 6 hrs	1	falldown	Closed				3	0	ORIF	FALSE	FALSE	FALSE	FALSE	FALSE	FALSE	FALSE	Occasional 5	Walking outdoor more than one hour 4	Lack of extension <10* 4	At least 120* 5	Instability in Extension <10* 4	Good 20-26	1	4
126	55	male	Unidentified	2	Road traffic accident	Closed				2	0	Closed with cast	FALSE	FALSE	TRUE	FALSE	FALSE	FALSE	TRUE	Occasional 5	Walking outdoor more than one hour 4	Lack of extension <10* 4	At least 120* 5	Normal stability in Extension and 20* Flexion 6	Good 20-26	10	6
127	44	male	Less than 6hrs	2	Road traffic accident	Closed				2	0	Closed with cast	FALSE	FALSE	FALSE	FALSE	FALSE	FALSE	TRUE	Occasional 5	Walking outdoor 15 minutes– 1 hr. 2	Lack of extension >10* 2	At least 60* 2	Instability in Extension <10* 4	Fair 10-19	10	5
128	30	female	Greater than 6 hrs	2	Motor bike accident	Closed				1	0	ORIF	FALSE	FALSE	FALSE	FALSE	FALSE	FALSE	FALSE	None 6	Normal walking capacity for age 6	Normal 6	At least 140* 6	Normal stability in Extension and 20* Flexion 6	Excellent 27-30	32	4
129	40	female	Greater than 6 hrs	2	bullet	open	1	1	1	1	1	Closed with cast	FALSE	FALSE	FALSE	TRUE	FALSE	FALSE	FALSE	Occasional 5	Walking outdoor 15 minutes– 1 hr. 2	Lack of extension <10* 4	At least 90* 4	Instability in Extension >10* 2	Fair 10-19	12	6
130	39	male	Greater than 6 hrs	2	Road traffic accident	Closed				2	0	Closed with cast	FALSE	FALSE	FALSE	FALSE	FALSE	FALSE	FALSE	Occasional 5	Walking outdoor more than one hour 4	Lack of extension <10* 4	At least 120* 5	Instability in Extension <10* 4	Good 20-26	7	4
131	60	male	Greater than 6 hrs	1	falldown	Closed				1	0	Closed with cast	FALSE	FALSE	FALSE	FALSE	FALSE	FALSE	TRUE	Constant pain after activity 1	Walking outdoor 15 minutes– 1 hr. 2	Lack of extension >10* 2	At least <30* 0	Instability in Extension >10* 2	Poor <10	12	8
132	60	male	Greater than 6 hrs	2	falldown	Closed				3	0	Closed with cast	FALSE	FALSE	FALSE	FALSE	FALSE	FALSE	TRUE	Occasional 5	Walking outdoor 15 minutes– 1 hr. 2	Lack of extension >10* 2	At least 90* 4	Instability in Extension <10* 4	Poor <10	12	8
133	43	female	Greater than 6 hrs	1	Motor bike accident	Closed				4	0	External fixation	FALSE	FALSE	FALSE	FALSE	FALSE	FALSE	TRUE	Occasional 5	Walking outdoor 15 minutes– 1 hr. 2	Lack of extension >10* 2	At least 90* 4	Instability in Extension <10* 4	Fair 10-19	12	3
134	50	male	Greater than 6 hrs	1	falldown	Closed				2	0	External fixation	FALSE	FALSE	TRUE	FALSE	FALSE	FALSE	TRUE	Occasional 5	Walking outdoor 15 minutes– 1 hr. 2	Lack of extension >10* 2	At least 60* 2	Instability in Extension >10* 2	Fair 10-19	12	3
135	48	male	Greater than 6 hrs	2	Road traffic accident	Closed				1	0	ORIF	FALSE	FALSE	FALSE	FALSE	FALSE	FALSE	FALSE	Occasional 5	Walking outdoor more than one hour 4	Lack of extension <10* 4	At least 90* 4	Instability in Extension <10* 4	Good 20-26	2	4
136	56	male	Less than 6hrs	2	Motor bike accident	Closed				3	0	ORIF	FALSE	FALSE	FALSE	FALSE	FALSE	FALSE	FALSE	Occasional 5	Walking outdoor more than one hour 4	Lack of extension <10* 4	At least 140* 6	Normal stability in Extension and 20* Flexion 6	Good 20-26	2	4
137	56	male	Greater than 6 hrs	2	falldown	Closed				2	0	ORIF	TRUE	TRUE	FALSE	FALSE	FALSE	FALSE	TRUE	Occasional 5	Walking outdoor more than one hour 4	Lack of extension >10* 2	At least 90* 4	Instability in Extension <10* 4	Fair 10-19	3	4
138	34	male	Greater than 6 hrs	2	Motor bike accident	Closed				1	0	ORIF	FALSE	FALSE	FALSE	FALSE	FALSE	FALSE	FALSE	Occasional 5	Normal walking capacity for age 6	Normal 6	At least 90* 4	Normal stability in Extension and 20* Flexion 6	Excellent 27-30	4	3
139	34	male	Greater than 6 hrs	1	bullet	open	3	1	4	3	0	External fixation	FALSE	FALSE	FALSE	FALSE	FALSE	FALSE	TRUE	Occasional 5	Walking outdoor more than one hour 4	Lack of extension >10* 2	At least 90* 4	Abnormal instability in 20* Flexion 5	Fair 10-19	9	3
140	18	male	Greater than 6 hrs	1	Road traffic accident	open	1	1	2	1	0	External fixation	FALSE	FALSE	FALSE	FALSE	FALSE	FALSE	FALSE	Occasional 5	Walking outdoor more than one hour 4	Lack of extension <10* 4	At least 120* 5	Normal stability in Extension and 20* Flexion 6	Good 20-26	6	3
141	28	male	Greater than 6 hrs	1	Motor bike accident	Closed				3	0	ORIF	FALSE	FALSE	FALSE	FALSE	FALSE	FALSE	FALSE	Occasional 5	Normal walking capacity for age 6	Lack of extension <10* 4	At least 140* 6	Normal stability in Extension and 20* Flexion 6	Excellent 27-30	2	3
142	38	male	Greater than 6 hrs	1	Road traffic accident	Closed				1	0	Closed with cast	FALSE	FALSE	FALSE	FALSE	FALSE	FALSE	TRUE	Occasional 5	Walking outdoor 15 minutes– 1 hr. 2	Lack of extension >10* 2	At least 90* 4	Normal stability in Extension and 20* Flexion 6	Fair 10-19	12	9
143	48	female	Greater than 6 hrs	1	Road traffic accident	Closed				1	0	Closed with cast	FALSE	FALSE	FALSE	FALSE	FALSE	FALSE	TRUE	Occasional 5	Walking outdoor 15 minutes– 1 hr. 2	Lack of extension >10* 2	At least 90* 4	Normal stability in Extension and 20* Flexion 6	Fair 10-19	12	8
144	58	male	Greater than 6 hrs	2	falldown	Closed				2	0	Closed with cast	FALSE	FALSE	FALSE	FALSE	FALSE	FALSE	TRUE	Occasional 5	Walking outdoor 15 minutes– 1 hr. 2	Lack of extension >10* 2	At least 90* 4	Normal stability in Extension and 20* Flexion 6	Fair 10-19	13	9
145	68	male	Greater than 6 hrs	2	falldown	Closed				2	0	External fixation	FALSE	FALSE	FALSE	FALSE	FALSE	FALSE	TRUE	Occasional 5	Walking outdoor 15 minutes– 1 hr. 2	Lack of extension >10* 2	At least 90* 4	Instability in Extension <10* 4	Fair 10-19	12	7
146	19	male	Greater than 6 hrs	1	bullet	open	3	1	90	1	0	External fixation	TRUE	FALSE	FALSE	FALSE	FALSE	FALSE	TRUE	Occasional 5	Walking outdoor 15 minutes– 1 hr. 2	Lack of extension <10* 4	At least 90* 4	Instability in Extension <10* 4	Fair 10-19	12	6
147	29	female	Greater than 6 hrs	1	bullet	open	2	1	78	1	0	External fixation	TRUE	FALSE	FALSE	FALSE	FALSE	FALSE	TRUE	Occasional 5	Walking outdoor 15 minutes– 1 hr. 2	Lack of extension >10* 2	At least 90* 4	Instability in Extension <10* 4	Fair 10-19	12	6
148	39	male	Greater than 6 hrs	2	Motor bike accident	Closed				2	0	Closed with cast	FALSE	FALSE	FALSE	FALSE	FALSE	FALSE	TRUE	Occasional 5	Walking outdoor more than one hour 4	Lack of extension >10* 2	At least 90* 4	Instability in Extension <10* 4	Fair 10-19	13	7
149	49	male	Greater than 6 hrs	1	Road traffic accident	Closed				2	0	Closed with cast	FALSE	FALSE	FALSE	FALSE	FALSE	FALSE	TRUE	Occasional 5	Walking outdoor 15 minutes– 1 hr. 2	Lack of extension >10* 2	At least 90* 4	Instability in Extension <10* 4	Fair 10-19	13	6
150	59	female	Greater than 6 hrs	1	falldown	Closed				2	0	Closed with cast	FALSE	FALSE	FALSE	FALSE	FALSE	TRUE	TRUE	Occasional 5	Walking outdoor 15 minutes– 1 hr. 2	Lack of extension >10* 2	At least 90* 4	Instability in Extension <10* 4	Fair 10-19	14	7
151	69	male	Unidentified	2	falldown	Closed				2	0	Closed with cast	FALSE	FALSE	FALSE	FALSE	FALSE	FALSE	TRUE	Occasional 5	Walking outdoor more than one hour 4	Lack of extension >10* 2	At least 90* 4	Instability in Extension >10* 2	Fair 10-19	15	8
152	20	male	Greater than 6 hrs	4	Motor bike accident	Closed				3	0	External fixation	FALSE	FALSE	FALSE	FALSE	TRUE	FALSE	TRUE	Occasional 5	Walking outdoor 15 minutes– 1 hr. 2	Lack of extension >10* 2	At least 90* 4	Instability in Extension <10* 4	Fair 10-19	12	5
153	30	male	Greater than 6 hrs	2	bullet	open	1	1	1	1	0	ORIF	FALSE	FALSE	FALSE	FALSE	FALSE	FALSE	FALSE	None 6	Walking outdoor more than one hour 4	Normal 6	At least 140* 6	Normal stability in Extension and 20* Flexion 6	Excellent 27-30	2	4
154	40	male	Greater than 6 hrs	1	Motor bike accident	Closed				1	0	Closed with cast	FALSE	FALSE	FALSE	FALSE	FALSE	FALSE	FALSE	Occasional 5	Walking outdoor more than one hour 4	Lack of extension <10* 4	At least 90* 4	Normal stability in Extension and 20* Flexion 6	Good 20-26	8	4
155	50	male	Greater than 6 hrs	2	falldown	Closed				2	0	Closed with cast	FALSE	FALSE	FALSE	FALSE	FALSE	FALSE	TRUE	Occasional 5	Walking outdoor 15 minutes– 1 hr. 2	Lack of extension <10* 4	At least 90* 4	Instability in Extension <10* 4	Fair 10-19	12	9
157	70	female	Greater than 6 hrs	1	falldown	Closed				1	0	Closed with cast	FALSE	FALSE	FALSE	FALSE	FALSE	FALSE	TRUE	Occasional 5	Walking outdoor 15 minutes– 1 hr. 2	Lack of extension <10* 4	At least 90* 4	Instability in Extension <10* 4	Fair 10-19	16	7
157	41	male	Greater than 6 hrs	3	Road traffic accident	Closed				1	0	ORIF	FALSE	FALSE	FALSE	FALSE	FALSE	FALSE	FALSE	Occasional 5	Walking outdoor more than one hour 4	Lack of extension <10* 4	At least 140* 6	Normal stability in Extension and 20* Flexion 6	Good 20-26	2	3
158	43	female	Greater than 6 hrs	1	Road traffic accident	Closed				4	0	External fixation	FALSE	FALSE	FALSE	FALSE	FALSE	FALSE	TRUE	Occasional 5	Walking outdoor 15 minutes– 1 hr. 2	Lack of extension >10* 2	At least 90* 4	Instability in Extension <10* 4	Fair 10-19	11	3
159	53	male	Greater than 6 hrs	1	Road traffic accident	Closed				5	0	External fixation	FALSE	FALSE	FALSE	FALSE	FALSE	FALSE	TRUE	Occasional 5	Walking outdoor more than one hour 4	Lack of extension >10* 2	At least 90* 4	Instability in Extension <10* 4	Fair 10-19	12	4
160	63	female	Greater than 6 hrs	2	falldown	Closed				2	0	Closed with cast	FALSE	FALSE	FALSE	FALSE	FALSE	FALSE	TRUE	Occasional 5	Walking outdoor 15 minutes– 1 hr. 2	Lack of extension >10* 2	At least 90* 4	Instability in Extension <10* 4	Fair 10-19	13	5
161	73	male	Unidentified	2	falldown	Closed				3	0	Closed with cast	FALSE	FALSE	FALSE	FALSE	FALSE	FALSE	TRUE	Occasional 5	Walking outdoor 15 minutes– 1 hr. 2	Lack of extension >10* 2	At least 90* 4	Instability in Extension <10* 4	Fair 10-19	10	6
162	34	male	Less than 6hrs	1	Motor bike accident	Closed				6	0	External fixation	FALSE	FALSE	FALSE	FALSE	FALSE	FALSE	FALSE	Occasional 5	Walking outdoor more than one hour 4	Lack of extension <10* 4	At least 120* 5	Normal stability in Extension and 20* Flexion 6	Good 20-26	8	1
163	43	male	Greater than 6 hrs	1	bullet	open	3	1	24	6	0	External fixation	FALSE	FALSE	FALSE	FALSE	FALSE	FALSE	TRUE	Occasional 5	Walking outdoor more than one hour 4	Lack of extension <10* 4	At least 90* 4	Normal stability in Extension and 20* Flexion 6	Good 20-26	10	2
163	53	female	Greater than 6 hrs	2	Road traffic accident	Closed				3	0	Closed with cast	FALSE	FALSE	FALSE	FALSE	FALSE	FALSE	TRUE	Occasional 5	Walking outdoor more than one hour 4	Lack of extension >10* 2	At least 90* 4	Normal stability in Extension and 20* Flexion 6	Good 20-26	10	5
165	64	female	Unidentified	1	Road traffic accident	Closed				4	0	External fixation	FALSE	FALSE	FALSE	FALSE	FALSE	FALSE	TRUE	Occasional 5	Walking outdoor 15 minutes– 1 hr. 2	Lack of extension <10* 4	At least 90* 4	Instability in Extension <10* 4	Fair 10-19	10	5
166	74	male	Greater than 6 hrs	2	Road traffic accident	Closed				1	0	Closed with cast	FALSE	FALSE	FALSE	FALSE	FALSE	FALSE	TRUE	Occasional 5	Walking outdoor more than one hour 4	Lack of extension <10* 4	At least 90* 4	Instability in Extension <10* 4	Good 20-26	12	6
167	35	male	Greater than 6 hrs	2	Motor bike accident	Closed				4	0	ORIF	FALSE	FALSE	FALSE	FALSE	FALSE	FALSE	FALSE	None 6	Walking outdoor more than one hour 4	Normal 6	At least 120* 5	Normal stability in Extension and 20* Flexion 6	Excellent 27-30	2	3
168	44	male	Greater than 6 hrs	1	Road traffic accident	Closed				4	0	External fixation	FALSE	FALSE	FALSE	FALSE	FALSE	FALSE	FALSE	Occasional 5	Walking outdoor more than one hour 4	Lack of extension <10* 4	At least 90* 4	Normal stability in Extension and 20* Flexion 6	Good 20-26	7	3
169	54	female	Unidentified	1	falldown	Closed				1	0	Closed with cast	FALSE	FALSE	FALSE	FALSE	FALSE	FALSE	TRUE	Occasional 5	Walking outdoor 15 minutes– 1 hr. 2	Lack of extension >10* 2	At least 90* 4	Instability in Extension <10* 4	Fair 10-19	13	6
170	64	male	Greater than 6 hrs	1	Road traffic accident	Closed				5	0	External fixation	FALSE	FALSE	FALSE	FALSE	FALSE	FALSE	TRUE	Occasional 5	Walking outdoor 15 minutes– 1 hr. 2	Lack of extension >10* 2	At least 90* 4	Instability in Extension <10* 4	Fair 10-19	12	6
171	36	male	Unidentified	2	bullet	open	3	1	200	4	0	External fixation	TRUE	FALSE	FALSE	FALSE	FALSE	FALSE	TRUE	Constant pain after activity 1	Walking outdoor 15 minutes– 1 hr. 2	Lack of extension >10* 2	At least 60* 2	Instability in Extension >10* 2	Poor <10	12	6
172	46	male	Greater than 6 hrs	1	Road traffic accident	Closed				5	0	External fixation	FALSE	FALSE	FALSE	FALSE	FALSE	FALSE	TRUE	Occasional 5	Walking outdoor 15 minutes– 1 hr. 2	Lack of extension >10* 2	At least 90* 4	Instability in Extension <10* 4	Fair 10-19	11	6
173	56	female	Greater than 6 hrs	1	Motor bike accident	Closed				1	0	External fixation	TRUE	FALSE	FALSE	FALSE	FALSE	FALSE	TRUE	Occasional 5	Walking outdoor 15 minutes– 1 hr. 2	Lack of extension >10* 2	At least 90* 4	Instability in Extension <10* 4	Fair 10-19	10	4
174	47	male	Greater than 6 hrs	2	Road traffic accident	Closed				3	0	ORIF	FALSE	FALSE	FALSE	FALSE	FALSE	FALSE	FALSE	None 6	Normal walking capacity for age 6	Lack of extension <10* 4	At least 140* 6	Normal stability in Extension and 20* Flexion 6	Excellent 27-30	3	4
175	57	female	Greater than 6 hrs	1	Road traffic accident	Closed				4	0	Closed with cast	FALSE	FALSE	FALSE	FALSE	FALSE	FALSE	FALSE	Occasional 5	Walking outdoor more than one hour 4	Lack of extension >10* 2	At least 120* 5	Instability in Extension <10* 4	Good 20-26	6	4
176	28	male	Greater than 6 hrs	1	bullet	open	1	1	3	1	0	Closed with cast	FALSE	FALSE	FALSE	FALSE	FALSE	FALSE	FALSE	Occasional 5	Normal walking capacity for age 6	Normal 6	At least 140* 6	Normal stability in Extension and 20* Flexion 6	Excellent 27-30	3	3
177	39	male	Greater than 6 hrs	2	Road traffic accident	Closed				4	0	ORIF	FALSE	FALSE	FALSE	FALSE	FALSE	FALSE	FALSE	None 6	Normal walking capacity for age 6	Lack of extension <10* 4	At least 140* 6	Normal stability in Extension and 20* Flexion 6	Excellent 27-30	2	6
178	59	female	Unidentified	1	Motor bike accident	Closed				5	0	External fixation	FALSE	FALSE	FALSE	FALSE	FALSE	FALSE	TRUE	Occasional 5	Walking outdoor 15 minutes– 1 hr. 2	Lack of extension >10* 2	At least 90* 4	Instability in Extension <10* 4	Fair 10-19	12	6
179	20	male	Greater than 6 hrs	2	bullet	open	3	1	167	4	0	External fixation	TRUE	TRUE	FALSE	FALSE	FALSE	FALSE	TRUE	Constant pain after activity 1	Walking outdoor 15 minutes– 1 hr. 2	Lack of extension >10* 2	At least 90* 4	Instability in Extension <10* 4	Fair 10-19	10	6
180	30	male	Greater than 6 hrs	2	Road traffic accident	Closed				5	0	External fixation	FALSE	FALSE	FALSE	TRUE	TRUE	FALSE	FALSE	Constant pain after activity 1	Walking outdoor more than one hour 4	Lack of extension >10* 2	At least 90* 4	Instability in Extension >10* 2	Fair 10-19	13	4
181	40	female	Greater than 6 hrs	1	falldown	Closed				2	0	Closed with cast	FALSE	FALSE	FALSE	FALSE	FALSE	FALSE	FALSE	Occasional 5	Walking outdoor more than one hour 4	Lack of extension <10* 4	At least 120* 5	Normal stability in Extension and 20* Flexion 6	Good 20-26	4	4
182	50	male	Greater than 6 hrs	2	Road traffic accident	Closed				3	0	ORIF	FALSE	FALSE	FALSE	FALSE	FALSE	FALSE	FALSE	Occasional 5	Walking outdoor more than one hour 4	Lack of extension <10* 4	At least 120* 5	Normal stability in Extension and 20* Flexion 6	Good 20-26	2	6
183	60	female	Greater than 6 hrs	1	falldown	Closed				2	0	Closed with cast	FALSE	FALSE	FALSE	FALSE	FALSE	FALSE	TRUE	Constant pain after activity 1	Walking indoor only 1	Lack of extension >10* 2	At least 60* 2	Instability in Extension >10* 2	Poor <10	12	7
184	70	male	Greater than 6 hrs	2	Road traffic accident	open	3	1	78	6	0	External fixation	TRUE	FALSE	FALSE	FALSE	FALSE	TRUE	TRUE	Constant pain after activity 1	Wheel chair or bed ridden 0	Lack of extension >10* 2	At least 60* 2	Instability in Extension >10* 2	Poor <10	15	0
185	33	male	Less than 6hrs	2	Motor bike accident	open	3	1	2	5	0	Closed with cast	FALSE	FALSE	TRUE	FALSE	TRUE	FALSE	TRUE	Occasional 5	Walking outdoor 15 minutes– 1 hr. 2	Lack of extension >10* 2	At least 90* 4	Instability in Extension >10* 2	Fair 10-19	11	6
186	43	male	Greater than 6 hrs	1	Road traffic accident	Closed				5	0	External fixation	FALSE	FALSE	FALSE	FALSE	FALSE	FALSE	TRUE	Occasional 5	Walking outdoor more than one hour 4	Lack of extension >10* 2	At least 90* 4	Instability in Extension <10* 4	Fair 10-19	8	4
187	53	female	Greater than 6 hrs	1	falldown	Closed				2	0	Closed with cast	FALSE	FALSE	FALSE	FALSE	FALSE	FALSE	FALSE	Occasional 5	Walking outdoor more than one hour 4	Lack of extension <10* 4	At least 120* 5	Normal stability in Extension and 20* Flexion 6	Good 20-26	6	4
188	54	male	Greater than 6 hrs	2	falldown	Closed				3	0	ORIF	FALSE	FALSE	FALSE	FALSE	FALSE	FALSE	TRUE	Occasional 5	Walking outdoor 15 minutes– 1 hr. 2	Lack of extension >10* 2	At least 90* 4	Normal stability in Extension and 20* Flexion 6	Fair 10-19	7	4
189	44	male	Greater than 6 hrs	2	bullet	open	2	1	6	1	0	Closed with cast	FALSE	FALSE	FALSE	FALSE	FALSE	FALSE	FALSE	Occasional 5	Walking outdoor more than one hour 4	Lack of extension <10* 4	At least 120* 5	Normal stability in Extension and 20* Flexion 6	Good 20-26	6	4
190	44	male	Greater than 6 hrs	2	Road traffic accident	Closed				3	1	ORIF	FALSE	FALSE	FALSE	FALSE	FALSE	FALSE	FALSE	Occasional 5	Normal walking capacity for age 6	Lack of extension <10* 4	At least 120* 5	Normal stability in Extension and 20* Flexion 6	Excellent 27-30	2	4
191	36	male	Greater than 6 hrs	1	Road traffic accident	Closed				6	0	External fixation	FALSE	FALSE	TRUE	TRUE	FALSE	FALSE	TRUE	Occasional 5	Walking outdoor 15 minutes– 1 hr. 2	Lack of extension >10* 2	At least 60* 2	Instability in Extension >10* 2	Fair 10-19	12	4
